# Supplementary material for: Mutual interaction between visual homeostatic plasticity and sleep in adult humans
Source: eLife. 2022 Aug 16;11:e70633. doi: 10.7554/eLife.70633 (PMC9417418; doi:10.7554/eLife.70633)
Supplement: Figure 3—figure supplement 2—source data 1. [file elife-70633-fig3-figsupp2-data1.zip]

Archive with 1 entries (1 files):
- Figure 3figure supplement 2source data 1.mat
