# Supplementary material for: Mutual interaction between visual homeostatic plasticity and sleep in adult humans
Source: eLife. 2022 Aug 16;11:e70633. doi: 10.7554/eLife.70633 (PMC9417418; doi:10.7554/eLife.70633)
Supplement: Figure 4—figure supplement 3—source data 1. [file elife-70633-fig4-figsupp3-data1.zip]

Archive with 1 entries (1 files):
- Figure 4figure supplement 3source data 1.mat
