# Supplementary material for: Mutual interaction between visual homeostatic plasticity and sleep in adult humans
Source: eLife. 2022 Aug 16;11:e70633. doi: 10.7554/eLife.70633 (PMC9417418; doi:10.7554/eLife.70633)
Supplement: Source code 1. [file elife-70633-code1.zip]

Archive with 14 entries (14 files):
- Source Code File 1/AP_topoplot.m
- Source Code File 1/bandsPower_SA.mat
- Source Code File 1/chn128m.mat
- Source Code File 1/dati_spindles_ferr_SA.mat
- Source Code File 1/dati_spindles_SA.mat
- Source Code File 1/dati_SSO_SA.mat
- Source Code File 1/desktop.ini
- Source Code File 1/fdr_bh.m
- Source Code File 1/labels_sleep_SA.mat
- Source Code File 1/MDmorn_EEG_powerbands.mat
- Source Code File 1/readme.txt
- Source Code File 1/Results_DIafter_SA.m
- Source Code File 1/Results_DIbefore_SA.m
- Source Code File 1/Results_MDmorn_wake.m
